# Supplementary material for: Introducing conflict resolution and negotiation training into a biomedical sciences graduate curriculum
Source: BMC Med Educ. 2022 Jun 2;22:419. doi: 10.1186/s12909-022-03494-5 (PMC9159771; doi:10.1186/s12909-022-03494-5)
Supplement: Supplementary file 1 — Additional file 1. [file 12909_2022_3494_MOESM1_ESM.csv]

Respondent	Q1. The sessions provided me with new information about conflict resolution	Q2. The role playing activities helped me prepare for conflict resolution.	Q3. This course has provided me the opportunity to reflect on my personal approach to conflict.	Q4. This course has provided me insight into how others might approach conflict.	Q5. This course has provided me with strategies that I will try to use to resolve conflict at work/...	Q6. The sessions provided me with new information about negotiation.	Q7. The role playing activities helped me prepare for negotiations.	Q8. This course has provided me with strategies that I will try to use when I negotiate in future.
Respondent 1	3	3	3	3	3	3	3	3
Respondent 2	3.6	3.6	4.2	3.6	4	3.6	3.6	3.6
Respondent 3	5	5	5	5	5	5	5	5
Respondent 4	5	5	5	3.4	4	4	2	4
Respondent 5	3.4	3.8	3.6	3.8	3.8	3.8	3.8	4
Respondent 6	5	5	5	5	5	5	5	5
Respondent 7	4	1.4	4.6	4.4	4.4	4.6	1.2	4.4
Respondent 8	2	3	1	3.8	3.4	3.6	3	3
Respondent 9	3	3	4	4	4	3.8	3	3
Respondent 10	4	2	4	4	3.6	3	3	3
Respondent 11	3.6	2.6	4	4	4.2	4.4	4	4
Respondent 12	4.4	4.2	4	4.2	3.8	4.6	3.6	3.6
Respondent 13	5	5	4.8	5	4.8	5	4.6	4.6
Respondent 14	4	4	2	3	2.4	2.4	3.6	3
Respondent 15	3	3	3.8	3.8	3.6	3	2.4	3
Respondent 16	4.2	3.2	4.2	3.8	4.6	4	2.8	4
Respondent 17	4	3.6	5	5	3.6	3.6	3.2	3.6
Respondent 18	3.2	4.2	4.4	4.2	4	4	3	3.4
Respondent 19	4.2	4	4.2	4	4	4	4	4
Respondent 20	4.8	4.4	4	4.6	4	4.4	4.2	4.2
Respondent 21	3.6	3.8	3.6	3	3	3.8	3.8	3.2
Respondent 22	5	2.4	5	5	4.4	3	4.2	5
Respondent 23	3.6	3.4	3.4	2.8	3.2	4	3.6	3
Respondent 24	3.4	4	3.6	4	3.8	3.6	4.2	3.8
Respondent 25	5	2	3.6	1	4	3.6	1	3.8
Respondent 26	1.8	1	2	3	1.4	4	4	5
Respondent 27	5	5	5	5	5	5	5	5
Respondent 28	4	3.6	4	4.4	3.6	4.2	3.4	3.8
Q1. The sessions provided me with new information about conflict resolution
Q2. The role playing activities helped me prepare for conflict resolution.
Q3. This course has provided me the opportunity to reflect on my personal approach to conflict.
Q4. This course has provided me insight into how others might approach conflict.
Q5. This course has provided me with strategies that I will try to use to resolve conflict at work/...
Q6. The sessions provided me with new information about negotiation.
Q7. The role playing activities helped me prepare for negotiations.
Q8. This course has provided me with strategies that I will try to use when I negotiate in future.
