# Supplementary material for: Introducing conflict resolution and negotiation training into a biomedical sciences graduate curriculum
Source: BMC Med Educ. 2022 Jun 2;22:419. doi: 10.1186/s12909-022-03494-5 (PMC9159771; doi:10.1186/s12909-022-03494-5)
Supplement: Supplementary file 2 — Additional file 2. [file 12909_2022_3494_MOESM2_ESM.csv]

Respondent	Q1. When you enter into negotiation, what can you do to strengthen your position/increase your leve...	Q2. You are about to negotiate and you would like to use principled negotiation.� What does this me...	Q3. Make a statement/ask a question illustrating active listening.	Q4. You and a colleague are working collaboratively on a side project and the balance of the work i...	Q5. Your colleague says, ?Last night, you left the equipment I needed this morning in the sink and ...	Q6. In a difficult conversation, your colleague goes silent.� What do you need to do and how can yo...	Q7. In a difficult conversation, your colleague becomes very sarcastic and insulting.� What would y...	Q8. A student working under your supervision demonstrates great technical skills, but keeps very po...	Q9. What is one strategy you can use when you are negotiating against power?	Q10. How would you respond when your opponent is stonewalling in a negotiation?
Respondent 1		Avoiding logical fallacy or underhanded means.	I understand that you feel.... ..., and would like to ask a couple of questions about this.	I feel that this project is not going to be adequate unless we both offer our full attentions and efforts.	Only a sith speaks in absolutes.	To reengage them, possibly by changing tacts completely and asking them questions.	I see that someone crapped in your cheerios this morning. I, too, am having a difficult day. Maybe we could try to remain civil while we figure this issue out?	Remind the student about the value of reproducibility, and that no one can reproduce notes that don't exist.	Move the target, concede small defeats to gain victory in other ways.	I feel that we are getting nowhere, and I would likely point to the unwillingness to compromise as the reason. What do you think should change for these talks to be able to continue?
Respondent 2	To strengthen my leverage, I could enter the negotiation with a BATNA.	I would like to come up with a negotiation strategy that would benefit both parties.	That is an interesting point. Would you mind explaining that further?	I enjoy working with you on this project, and I feel like it would go more smoothly if we dispersed the work load more equally. Can we discuss how to divide the project so we can be more productive together?	I apologize for leaving the dishes in the sink. I was in a hurry last night. I will work on cleaning up after myself.	I need to draw them back into the conversation and make them feel comfortable. I could go back to a talking point they were more interested in discussing.	I would address what they're being sarcastic about and redirect the conversation to the issue at hand.	You're doing fantastic work in our lab. I think it would benefit you and the entire laboratory if you accurately kept notes of your experiments. This will make your experiments easier for you or anyone else to repeat.	I could have a backup plan to use against them if they are not willing to negotiate with me. (ex: another job offer that is willing to pay more)	I would try to negotiate with other items. "If you're not willing to negotiate X, what about Y?"
Respondent 3	have a batna, an alternative. An offer at another company with higher salary/benefits.	focus on interests and come up with options with mutual benefit	The 15 point extra credit assignment illustrates the connections between different lectures.	Hi colleague, i have done these experiments and I was planning on doing these experiments. Could you take care of this experiment? Also, based on the result from these previous experiment are there any additional experiments you can think of?	I apologize for leaving the equipment dirty. I will make sure to clean up after myself in future.	There may be something else bothering them. Could ask colleague if everything is going okay at home or classes. Or ask if they would like to talk at another time.	You are being sarcastic, how about we focus on the issue. The issue is....	Hi student, I am impressed with your great technical skills. When you are doing an experiment make sure to keep a detailed note so we can repeat it or look at it later.	ask questions and their position is one option discuss other options	Go back to the issue and ignore the stonewalling
Respondent 4	I would have calm down and reevaluate the situation.	This type of negotiation is a way of make a compromise that benefits both parties. This isn't very hard to achieve if both parties are honest and open with what they want to accomplish.	For active listening I would restate the statement and ask for more detail	The best way to effectively spread out the work is to hold a meeting, and assign takes to see if everyone is on board with their tasks. If not I will have to talk amongst them who is comfortable which each task. As well when would be the best times/timeline to get the project done.	I see what your saying, I will do better in the future to fix this problem. How can I help you now so that you make get your work done today?	Ask them if they would like a break to think about the situation	I would point it out that they are being rude, and how it is making me feel bad. In which they should reconsider how they are making me feel. If they do not change their behavior I would leave.	I would compliment them and then decide to show them my notebook and how they should take notes.	Know your best alternative. Such as another job.	If they won't respond I would give them time until they are ready to talk. Then approach the situation at another time and come into the negotiation friendly.
Respondent 5	Sharing interest and techniques that can improve both sides.	It means that I should separate people from the problem and only focus on interest and come up with win-win options	Active listening is to truly understanding other part's opinion, so that I can ask good question based on hearing all information.	Hi I need to discuss our project about how to improve it. We need to work together for this and I think it would be better to come up with how to improve our experiments together. Let's think about it and we can divide the task more efficiently, so that OUR project will be end up being successful and we can get fruit from that!	First, I can respond with the reason why I did that. Second, I would say sorry and then come up with solution- if I cannot do it, I would text you to ask you to do it for this matter. And then, next time, I would help you in case of anything happening to you.	What I need to do is that I would say we need to talk about solution, so that we won't get same problems.	Trying to go back to original problems that leads them to be sarcastic and insulting and then suggest them not to be like that.	Show them the example of good note and bad note- and how it leads to different result.	Discuss and share my goal and theirs.	Ask opponent to give me a reason for their stand-point
Respondent 6	Know what it is the other person is looking for, and take into account their perspective on the situation.
Respondent 7	Have limits for what I want to leave with. Additionally, I can listen to what the other party wants and try to negotiate for quid-pro-quo scenarios.	Focus on the interests of both parties. How can the negotiation please both of these interests?	-	I know that we have both been working quite hard on this project. I believe that if we continue to work hard and keep one another on track, the project will be successful.	I apologize for leaving the lab in a mess. I will work on cleaning up after myself. However, I don't appreciate your tone and verbiage.	I need to ask them if they need a break from the conversation, or if there is anything I can do to help the conversation go more smoothly.	-	To ensure that all of the hard work that you're doing carries on for the future generations of this lab, it would be helpful if you would write down notes about what you're doing. If you do this, your expertise will save the future lab members - and potentially yourself - a great deal of time should they need these techniques.	-	I could ask to adjourn the negotiation so that I could get a few minutes of a break. I would then collect my thoughts and try to find a common interest that could open the door to further negotiations.
Respondent 8
Respondent 9	Try to identify how the other person is thinking and where they are coming from			I understand your work load currently is substantial and I need some additional help working on our project.	I didn't realize you felt so strongly about this issue. Let's take a moment to gather our thoughts and then meet to discuss how we can stop this issue from occurring in the future		I understand your frustration but sarcasm is not going to solve this problem I hope we can talk about this in a more civilized manner	I would like to say your work in the lab has far exceeded my expectations however I noticed your lab note book is lacking the foresight and extensive detail I have seen you put into planning the experiments. I hope I can see this improve in your time with us.	Know what is the least you will except	Work around the issue and test were the wall ends
Respondent 10	To strengthen my position/increase leverage, acknowledge the willingness of the negotiator, and determine which points they refuse to move, then consider other plausible points that can be added in benefit for us conceding for the points that will not be budged.	Principled negotiation means a method of negotiating that focuses on the benefit and similar goal for the greatest benefit for both individuals negotiating.	"To ensure that I understand correctly what you are saying, and let me know if I am not correctly assuming your position on this point, you are interested in having the opportunity to speak during lab meetings?"	I wanted to have a conversation with you the side project we've been collaborating on together. We both share the same goal of executing our experiment, and I wanted to check in with you on balancing work between us. I feel as though I have taken a large role in the contributions thus far with this experiment and understand that we both are attempting to balance our side project along with our ow…	"I apologize that I was in a rush between experiments and needed to focus my time on my ELISA which is time dependent rather than placing priority on the dishes. I will make sure to keep our lab mates in mind when using a shared space"	Attempt to use open answered questions, to determine if the silence is due to me asking closed answered questions, or ask if my colleague would like to pause our difficult conversation, then re-discuss the points that we've talked at a point where we've both been given the opportunity to re-think our conversation.	I would pause after being spoken to in a sarcastic and insulting way, and ask my colleague to repeat what they've said along with stating "I feel as if we have drifted from the focus on our conversation/discussion, can we re-discuss the points that we've touched on?"	I would tell the student first that they've been demonstrating great lab technique skills which I greatly appreciate. I would then bring up the importance in note taking being another skill that is equally as important as technical skill and state that I've noticed that there hasn't been great detail in this aspect, and request that regarding future experiments, we see this same great skill in bo…	When negotiating against someone with power, I would first ensure that I do not be too willing to submit to requests in fear of their ability to punish or have strength over my position, and acknowledge that I too, have an interest in bettering a situation and feel that my contributions and ideas are justified. I would discuss during a negotiation about points that they'd like to achieve, then br…	I would wait for a moment after asking a question for the opponent to be given the opportunity to respond, and if stonewalling continued I would be sure to repeat and request again directly at that person to respond.
Respondent 11	Make sure you have a BAFTA going into it	Negotiation that's relationship oriented	You mentioned this thing was bothering you, can you elaborate more on that?	Hi colleague, I was hoping we could have a conversation about what both of our expectations are for our collaborative project. I feel that how we are sharing our duties needs to be revisited.	I understand how that is frustrating, and I will make more of an effort in the future to make sure my equipment is clean before I leave the lab.	Can try continuing to probe them, asking questions, discussing how you feel. Last resort is making a guess at how they feel	I forget exactly what we did, something about needing them to redirect their energy	Hey student, you've been doing a great job in the lab lately! Your technical skills have been wonderful. The only thing I think we could work on together is your note taking skills. Have you ever been taught how to properly keep a lab notebook before? If not, I'd be more than happy to help you find the method that works best for you	Have an exit strategy	Take a break and come back to it
Respondent 12	have a BATNA	I don't remember sorry	I hear what your saying or this is what I understand that your saying	Hey I am having trouble managing some of this I would like for you to handle this portion please	I didn't know you needed it right away lets discuss what we can do to resolve this	ask them a question	Can you repeat that or explain it	Ask them to explain there notes to me and maybe demonstrate different system of note taking that or ask what problems they in counter when taking notes	Come at it from a different way or get leverage	Ask them questions
Respondent 13	1. Ask more 2. Be first to say a number 3. Know what not to accept 4. Build Motivation 5. Know alternatives	As we were taught during the course, principled negotiation is a way to find a "Win-Win" situation for both negotiators. I will focus on both mine and my partner's benefits.	P1: I am so happy with my third lab rotation! I wish it would be my first one! P2: I'm so glad for you! In which lab are you in?	Guys, I want to share with you a couple of thoughts on our side project and also hear your opinion.	Let me explain. To begin with, I have never talked to you in such a way. I had an emergency call yesterday and I am sorry for not washing the dishes. If something like this will happen with me again, I will notify you.	1. Ask questions 2. Engage his/her motivation	I feel that this conversation is changing its tone, and we are not focusing on the goals we want to achieve. Let's get back to our primary purpose.	You are doing well! There is only one thing we should work on - your lab notes. I feel you have the talent to leave short and informative notes. Can you try to leave more notes like these?	I can try: 1.Act Dumb, Not Smart 2. Be first to say a number 3. Know what not to accept 4. Be first who say number	1. Try other words 2. Reflect on what he/she says
Respondent 14	think about a BATNA and have a good one	structured negotiations	I see your point you are making. How did you come to that conclusion?	Hi so-and-so, I was thinking we haven't been reaching our full potential on this project. I would like to discuss strategies to correct this.	I'm sorry I left them dirty, I was in a hurry to get to a meeting. Would you like to discuss ways we can fix the problem.	I need to re-engage him/ her. I can do that by asking him/her questions.	I would say that I don't appreciate the personal attacks because it will not solve the problem; however, maybe if we can come up with a solution together.	Wouldn't it be easier to do your job if you could reference your notes.	Come up with a BATNA and be okay with the results	I can see you're stonewalling here, I would like to get back to principled negotiations
Respondent 15	Listen carefully and determine their true wants/needs rather than just what they?re saying they want or need	Looking for a win-win scenario using the other?s interests to leverage for what I want	If I understand correctly, you feel angry that Sally used your equipment because you feel she is not trained to use it correctly and you?re worried she may break it. Is that right?	I?d like to discuss our current project and the effort we are both contributing. I?ve appreciated the work you?ve contributed thus far, and I know you are highly capable of completing quality work. With that in mind, I think we could accomplish more faster if you dedicate the same amount of time I?ve been contributing. Is there something we can do that would allow you to do that?	I?m sorry for leaving the equipment in the sink last night. I was not aware you would need it this morning and was planning on cleaning it when I got in today. How can we improve our communication so that this type of situation can be prevented in the future?	Stop talking for a moment and allow them the opportunity to speak without interruption. If they say nothing after a moment, say ?I would like to understand how you feel about what I?ve said. Do you agree with....? and if they still remain silent, say ?maybe you need some time to process and think this over. Can we resume this conversation tomorrow morning??	I think we are getting off track and letting our emotions take over. We?re both reasonable and responsible people and I think we can continue discussing this without intentionally being hurtful.	I?m really impressed with you work and would love to use your techniques and protocols to train future students. Could you try to pay special attention to keeping good notes so that we have a good record for the future?	Research and prepare. Try to determine their wants and needs.	Offer an alternate option unsatisfactory to the opponent that will be implemented if they do not agree to continue negotiations.
Respondent 16	Make sure you have thought about what your BATNA is beforehand.	It is trying to have a positive outcome for everybody and thinking of the negotiation as a win-win scenario instead of a win-lose scenario.	Statement: "I was confused by what you said earlier and I was upset by how you acted. It made me feel embarrassed and I don't want to do a presentation with you again". Response: "Okay, I want to make sure I understand, so is this right "my behavior and lack of clarity caused you to feel upset and embarrassed"?(summarizing and clarification)	I am happy that you want to work with me on this side project and I appreciate your efforts so far, and I feel that the work is beginning to become unequally shared amongst us and I think the quality of our project and data would greatly benefit from a more balanced workload. I think I am beginning to feel a bit of burnout from my large time commitment. Would it be okay with you if we discussed s…	I am sorry that the equipment you needed was still dirty this morning. I know you are very busy. I did leave it there and I apologize. Yesterday, I had to leave the lab unexpectedly due to a family emergency. It seems that having dirty dishes in the sink may have been an ongoing problem though. I didn't realize that it was affecting your work in the mornings. Maybe we can talk about how we can co…		"I'm not sure, so please correct me if I'm wrong, but it seemed to me that your last statement was sarcastic and meant to be hurtful. If there is something that is bothering you, I would be happy to talk with you about it so I can better understand where you are coming from."	"I think that you have shown exceptional technical skills so far and I am satisfied with how precise you are, and I think you could improve what you already have by also keeping detailed notes in order to remember what you have already done and for me to be able to see what you have done as well.
Respondent 17	Know who you are talking to and have a batna.	Trying to find a meeting ground for the two parties in a negotiation. Coming up with a compromise that benefits both parties.	I understand your position and I am sorry you feel that way. What can I do to help?	Hey can we sit down and talk about a couple things? I feel like the amount of work for this project isn't being shared equally. I love the project, but I also have other projects to work on and I feel that I am doing the majority of the work for this side project and I'm drowning. Can we talk about the work each of us should do so it is equal?	I am sorry you feel that way and I will work on making sure I clean up after myself. I will be more conscious of my work space and make sure it is not affecting others.	Reproach the topic in a positive way that doesn't make them feel attacked.	Tell them I see what they are doing and that and I am sorry you feel that way. However, I still would like to discuss the work load for this project.	Hey, you have an amazing skill set, but I really need you to work on your note taking skills. It's very important that someone can reproduce your work and that you remember what you did exactly. So we just want to make sure we are writing it all down so there can be no questions.	Having a BATNA.	Move on in the negotiation and revisit that point at a later time.
Respondent 18	Have a strong BATNA and be knowledgeable about what they're looking for.	Focus on reaching a win-win situation for both parties. Look for ways to create mutual gain instead of trying to "beat" the other party.	I understand that you're busy in lab, and I feel like our group project should be a priority as well.	I feel like this collaborative effort has been one-sided so far. I think if we work more effectively as a team we will have the opportunity to gain a lot from this project, but if we don't then we will be wasting valuable resources.	I'm sorry, I thought I was the only one using that piece of equipment. If you need to use something let me know and I'll be sure to have it ready for you once I'm done.	You need to bring them back into the conversation. You could take a break and let everyone regroup and carry on with the conversation later.	I understand this is an uncomfortable situation, and sarcasm won't make it any easier. If we focus on the facts in this conversation both of us will feel better.	With all the great work you're doing I think it's important that you take great notes. I'd rather have you work on important stuff than repeat experiments because there wasn't enough information written down.	Figure out what they need from you, and use it to try to level the playing field. Try to reframe the situation as a way for mutual gain.	Use facts and proven information. If that doesn't work then take a break or mention that you have a better situation elsewhere if true.
Respondent 19	Restate and validate your strong points. Put the decision on a timeline.	You will try and relate to the opposing side. Find solutions for their conflicts	Showing that you understand what has been said by repeating key points back or asking questions that are useful to the conversation.	You have great potential to add to this project. Your key areas of effectiveness are X Y and Z. I have laid out these areas that I am covering and giving my best efforts. You will need to give the same amount of effort to finish the project successfully and fairly.	Firstly, I take responsibility for my mistake and validate my colleagues concern. After presenting on how to improve my self I will firmly state that it is crucial to build a positive and naturing environment and degrading conversations will not benefit the team. Depending on the severity I will contact the supervisor for further support	Bring about important and valuable input the colleague has presented. Use this platform he is comfortable with to continue the conversation.	Firstly point out that he is not promoting a positive and encouraging environment. Point out the importance of clear communication in a group setting	Acknowledge and validate the value he or she brings to the team . point out how important and valuable it would be to improve on his/her skills to make notes	: reassure the importance of their position. Leverage the position of their power and the importance of the input you provide continues to have the same structure of power.	Validate the person and their importance as a member of your team. Point out the good input he/ she has provided. Point out the importance of good communication on the success of the end goal.
Respondent 20	Improve BATNA	Making room for relationship building, encouraging participation	Empathize ??I think I can understand how you feel"	Hi! How's work going? I wanted to talk about our progress on the project so far. Do you feel both of us can do more in the project? I think we are doing good so far but it will be even better if we sit down and figure something out so that we can do it faster and be more productive. You can suggest me what should I improve in my part. Tell me what do you think about that.	I can understand that it caused you problems. But I was in a hurry last night. That doesn't always happen and I will make sure it never happens again.	Ask ?don?t contribute my thoughts, invite the other to contribute theirs Mirror ?describing what I know or can observe to get them to open up a little	Be calm and cool and turn their trick to my advantage	I think your skills are very good. You are doing great work and improving day by day. Don't you think it will be more helpful for you if you keep notes in a more organized way? It will also help the other students to do good like you.	Recast attacks on me as an attack on the problem	Test the stonewall ?ask questions to see if they are flexible on other issues
Respondent 21	Come prepared with BATNA	Keeping arguments clear and concise and avoiding inflammatory statements	I understand where you are coming from	I understand that your work load is great, and I would appreciate it if we managed to navigate the split of work more equally. I believe it would be most parsimonious if we . . .	Cool. Thank you for your criticism, I will try to improve on this.	Ask if they need a minute to collect their thoughts and give them some space	I see that you are not in the mood to talk. I'll give you a minute the cool down, and then we can discuss things further.	I see that you're working very well, and I would appreciate it if you documented things better.	Come prepared with a BATNA	If you're not ready to answer this question, I can give you a minute to think and we can come back to this.
Respondent 22	At first, try to use the BATNA technique and then compromise on the advantages of the interest	expressing frankly and reframing the conflict	this question better to be an open question like how to do you came up with this statement and feel.	For keeping the balance I expect my colleagues to be more responsive. I will start with this sentence and use the sandwich method to let her remind of her important contribution. X! Did you know that you are a very sharp guy and prognosticator person?	being assertive and stimulatingly absorbing about her critics.	I asked him what if we can talk in a better time when we have the chance to speak without concerning around other lab responsibilities	NA	I instantly during his presentations to me in the lab meeting ask him kindly one question about the experimental design in detail to show him how valuable having an organized notebook can be.	NA	ask him to write down his final thoughts
Respondent 23	have a BATNA as a final back up plan	Make sure that there are options that include benefits to both parties, and still focus on the problem- not the people	I appreciate your concerns about my lab habits, and I will make sure to work harder at remembering to pick up after myself	I would like to talk to you about this project we are working on. I have noticed that you haven't been able to work on it as much as we talked about. Is there something going on that I can help talk you through? I want to make sure we are the most productive we can be, and that includes both of us.	I am sorry for leaving the dishes in the sink. While I do not think it is appropriate to be called a pig for that, I understand you are frustrated. I will do my best to wash the dishes as I finish with them.	I need to take a step back and make sure that I am focusing on the problem, and not attacking the person or their beliefs unintentionally. Then I need to refocus myself and try to work with the colleague, and spend time rebuilding their confidence in my listening abilities.	Be that as it may, I would still like to resolve this conflict amicably, and prefer it if you could stop insulting me, as that is getting us nowhere.	Science is all about having someone be able to recreate your work and get the same results. It would help us and you if you could write down your steps in your lab notebook.	Have a BATNA and work towards a beneficial outcome for both/all parties, rather than a one sided answer	begin talking about different ideas indirectly related to the initial argument, and try to get the other person to open up a bit, allowing "a foot in the door" going back to the initial argument slowly, and maybe a bit more indirectly rather than continuing to be confrontational.
Respondent 24	Taking a step back and thinking about their side of the position can enable us to have a better starting point	Use the thinking principles and lead with your logic and reasoning instead of emotions.	I can see you are upset about __________. Would you like to expand on that more?	I noticed that there is still a lot of work to be done for this project. Is there any way we can work out an agreement to have you engage in the experiments to help finish the project sooner? it would be beneficial to us both.	I can tell you are upset about the dishes, and I apologize for that. I'm sure we can figure out an agreement to help evenly split the lab work necessary, and I can take steps to see if i can improve my habits if you would be willing to talk about a few ideas I have for improvement on your end as well.	Ask what they are thinking and continue to share your side to try to coax them into talking about their side too.	I can see you're using sarcasm as a masking mechanism for how you really feel. Would you prefer to just come out and say what you're really thinking? It could be beneficial to both of us	I know you are very capable of high-level lab work, and I feel that you might be able to accomplish even more with some practice in note-taking.	Have a BATNA.	Try to take a step back and move to a different topic to see if any ground can be made on that front before returning to the issue later.
Respondent 25	Highlight your strengths.	Negotiation around conflict, mutual beneficial outcome.	And when you say -blank-, do you mean -blank-?	Hi colleague, I've our project isn't progressing very quickly and I'm concerned that we won't be able to finish in the near future, would you be okay with meeting so we can come up with a strategy for how to move forward?	I'm sorry, I didn't realize this was bothering you, and you're right I do leave things around the lab sometimes, I'll be more considerate of your work in the future.	Try to understand their viewpoint and why they feel as though they can't talk openly. Ask them questions on if they think/feel a certain way about things.	I don't appreciate when you say that. I know this is going to be a challenging problem to solve, and I would like to refocus on this.	Hey Student, I really appreciate the work you've been doing in the lab; I think it's high quality. Would you mind if I outlined how you can keep track of what you do day to day? Our PI likes to have a pretty detailed record of what we do.	Try focusing on what the other side needs, and try to align your negotiation with that.	I would try to ask more questions to clarify vague responses, and try to discern why they would want to stonewall in our negotiation.
Respondent 26	Have a good BATNA.	A direct form of negotiation.	"I like the work that you are doing, how did you come up with that hypothesis?"	I would just try to create a division of work and a plan. I find that if people know expectations and deadlines they are more likely to work towards the goal.	It won't happen again.	Bring them back into the conversation. Ask them a question.	I would just say that I don't think the way they are going about the conversation is helping us get anywhere.	I would complement them on there skills in lab and would say how great it would be if the student would be able to document their work in a way that a brand new student in the lab would be able to follow. That way it would not feel like I was attacking their note taking ability but rather asking them showing that the lab needs them.	Ask questions.	Ask for a break.
Respondent 27	To best strengthen my position I'd adopt the Best Alternative To Negotiated Agreement(BATNA) and think win-win	Principled negotiations involves creating a win-win situation for all parties involved	Please help me understand better....	Hello Friend, I understand you have a busy schedule. And I will like to discuss how we can both put in work to drive the project forward. Let me know what your schedule is like, as it is important we both put in balanced effort to meet our objectives.	I get that you are upset, and I will like to understand better. Please can we discuss this issue calmly or whenever you are most comfortable.	I will like to know how you feel, so we can both work through this together. Please help me understand better	I will like to understand what you mean. Please help me with the specifics of your expectations	Your technical skills is awesome and it will be great to see that in your notes as well.	Be honest with your expectations, have a BATNA and discuss with a win-win objective for both parties.	When will you be most comfortable to discuss our objectives, I will like to get your thoughts and expectations so we can meet at a middle ground.
Respondent 28	Have information researched to back my demands, think creatively, think of ways to present my wants as a benefit to the other party	Be objective and focus on mutual benefit	I see that you are not happy. Please help me understand.	I appreciate your collaboration on this project, and I think it would benefit from more effort from you. How do you feel about the workload share on this project?	I understand why you are upset. I will work to better clean up after myself, and would appreciate if you asked calmly when I do something that upsets you so I can fix the issue.	Give them and myself time to think, maybe by excusing myself for a break or another obligation. Reconvene with an open ended question.	I feel like you are personally attacking me. Can we get back to the real issue?	You have great technical skills in the lab, and I think better documentation would make you an excellent asset to the lab	Being prepared to show mutual benefit	Creative proposals
