# Supplementary material for: Introducing conflict resolution and negotiation training into a biomedical sciences graduate curriculum
Source: BMC Med Educ. 2022 Jun 2;22:419. doi: 10.1186/s12909-022-03494-5 (PMC9159771; doi:10.1186/s12909-022-03494-5)
Supplement: Supplementary file 3 — Additional file 3. [file 12909_2022_3494_MOESM3_ESM.csv]

	Q1. I have used concepts from conflict resolution/negotiation in my professional and/or personal in...	Q2. What concepts from these sessions did you use?	Q3. I have observed situations where the use of concepts from conflict resolution/negotiation would...	Q4. What concepts from these sessions do you think would have been beneficial in that/those situati...	Q5. In future, I intend to use skills from the conflict resolution/negotiation sessions in my inter...	Q6. What concepts do you think will be useful to you in future?
Respondent 1	1. Yes	Me me and	1. Yes	Negotiation	1. Yes	Any I can remember at the time
Respondent 2	1. Yes	me me and statements	1. Yes	remaining calm, discussing issue at hand, go through both points of view	1. Yes	me me and statements, negotiating (doing research beforehand, etc.), remaining calm, discussing issue at hand, go through both points of view
Respondent 3	2. No	not using "always" and "but'	2. No	Not yet	1. Yes	The way making them not offending to me
Respondent 4	1. Yes	NA	1. Yes	NA	1. Yes	NA
Respondent 5	1. Yes	The concepts of stopping to listen to the other party and not allowing myself to stonewall others. Additionally, it made me more perceptive of my own conflict resolution management skills and areas that needed to be improved upon.	2. No	/	1. Yes	/
Respondent 6	2. No	-	1. Yes|2. No	=	1. Yes	=
Respondent 7	1. Yes	arguments w partner, trying not to appear to be attacking them	2. No	N/A	1. Yes	when to use different methods of conflict resolution, how to approach an argument
Respondent 8	1. Yes	How to not attack someone when wanting to discuss a issue you have	1. Yes	how to not attack or blame someone about an issue	1. Yes	I would think the not saying anything back to a hurtful comment
Respondent 9	2. No	N/A	2. No	N/A	1. Yes	Conflict Resolution
Respondent 10	1. Yes	Negotiation tactics, thinking outside of the box in regards to what can be used as leverage/negotiation tools	1. Yes	The basic principle of listening and actually hearing what the other person is saying, and deciphering what they actually mean by what they say	1. Yes	Discussed negotiation tactics
Respondent 11	1. Yes	turning conflict into collaboration	1. Yes	Passive listening	1. Yes	It is good to break down the major issue into multiple smaller issues
Respondent 12	2. No	Did not use	2. No	Did not observe	1. Yes	Negotiation
Respondent 13	1. Yes	Me me and statements	1. Yes	Me me and statements	1. Yes	BATNA
Respondent 14	1. Yes	The sets of skills required for the carrier negotiation. In addition, the some ideas for inevitable conversations between PI and the mentee came useful to me.	1. Yes	PI and mentee conversations and possible frictions role-play as well as the pooling questions were more effective instead of putting many texts and just inactive learning process.	1. Yes	Carrier negotiations outsmarting and tips for landing on a better position or/and salary or other benefits.
Respondent 15	1. Yes	Active Listening and BATNA	1. Yes	Active listening and compromise. Both sides were trying to stonewall, and the conversation wasn't going anywhere.	1. Yes	How to resolve conflicts when the other side is stonewalling.
Respondent 16	1. Yes	BATNAs, 'me me and' statements, and general principles of communication.	1. Yes	The general concepts of communication between PIs and professionals and potential ways to mediate egos 'stonewalling' or taking breaks in the communications to allow time to take a step back and reconsider.	1. Yes	Becoming less aggressive in the negotiating process and being more open to new ideas.
Respondent 17	2. No	N/A	2. No	N/A	1. Yes	Contract negotiations
Respondent 18	1. Yes	Active listening, though with room for improvements.	1. Yes	The concepts that would have been beneficial in those situations include; -Turning conflict into collaboration. -Effective communication through active listening techniques. -Being objective and separating issues appropriately.	1. Yes	The concept I think will be useful in the future includes; - Learning to manage feelings and identity. -Learning to abandon blame and look at all sides of the story. - Being mindful of not rushing to conclusions. -Practicing active listening during discussions.
Respondent 19	2. No	Luckily no significant situations that I can remember have arose since the conflict resolution class	1. Yes	considering the situation objectively	1. Yes	clear communication to minimize conflict, constructing the right way to address conflict without attacking the other person, considering the other side, negotiation skilles
