# Supplementary material for: Introducing conflict resolution and negotiation training into a biomedical sciences graduate curriculum
Source: BMC Med Educ. 2022 Jun 2;22:419. doi: 10.1186/s12909-022-03494-5 (PMC9159771; doi:10.1186/s12909-022-03494-5)
Supplement: Supplementary file 5 — Additional file 5. [file 12909_2022_3494_MOESM5_ESM.csv]

Respondent	Q1. When you enter into negotiation, what can you do to strengthen your position/increase your leve...	Q2. You are about to negotiate and you would like to use principled negotiation.� What does this me...	Q3. Make a statement/ask a question illustrating active listening.	Q4. You and a colleague are working collaboratively on a side project and the balance of the work i...	Q5. Your colleague says, �Last night, you left the equipment I needed this morning in the sink and ...	Q6. In a difficult conversation, your colleague goes silent.� What do you need to do and how can yo...	Q7. A student working under your supervision demonstrates great technical skills, but keeps very po...	Q8. What is one strategy you can use when you are negotiating against power?	Q9. How would you respond when your opponent is stonewalling in a negotiation?	Q10. In a difficult conversation, your colleague becomes very sarcastic and insulting.� What would y...
Respondent 1
Respondent 2	Start the negotiation on your terms making the other party pivot from your initial offer. BATNA	It would mean to me that the negotiation is interest-based. There be a focus on conflict management.	You just mentioned this new policy, could you unpack this more specifically this sentence?	Hello colleague, I wanted to talk to you today because I want to make sure everything is okay. Is there a way we can go back over what needs to be done and who can do each part?	I can understand why you are upset. Let's have a conversation about what happened last night and maybe we can come to an agreement so that this will never happen again.	I noticed that you have stopped talking. Have I done something to intimidate or upset you? A conversation should be a two-way street, and I would really like to hear what you have to say.	I have noticed that you are performing very well in the lab. Imagine how much more you and others would benefit if we had all the notes to show your work.	Using your BATNA and having a strong one in place.	I don't think that we are going to get anywhere if we cannot have give and take. Let's try to hear each other out and we can come to a fairer agreement quicker. If we can't do it then maybe we need to leave and come back when we can come to an agreement.	I noticed that we have drifted away from the topic at hand. Can we turn the conversation back to the issue?
Respondent 3	Anchor what you want first and let them negotiate.	When the person has few check-boxes and won't give up them.	Why do you think it will work?	We are working together on this project and I don't feel much of your support. I know that we all are super busy. Would you please discuss with me your ideas and how can we improve this project together?	I understand that you are. upset about this right now. I was in a huge rush and I wanted to make you know that I leave it like this. I am sorry that I have done it and I won't repeat it again.	Ask open-ended questions, help him to relax and be comfortable.	Explain why those notes are important and show a student my example.	Redirect somehow, ask questions, and talk hypothetically.	Ignore it and try to lead the discussion, again ask questions, and change the focus of the negotiation.	Point out why it is inappropriate here, say how it makes people feel.
Respondent 4	You can do research before entering the negotiation. This can include researching salaries, how much equipment costs, etc.	This means to use negotiation to come to a decision that benefits both parties.	I understand your point of view.	I feel like you have a lot of brilliant ideas. However, it seems that the work between us has not been shared equally lately. I think we should work towards a more equal balance of work, as this will help us finish the experiments. This would be beneficial for the both of us.	I am really sorry that you feel that way. I will work on cleaning up the mess right now and I will ensure this does not happen in the future.	I could apologize for potentially saying something insensitive and reframe the conversation to a new point of discussion.	I would tell the student that their technical skills are wonderful, but their note taking could use some work. By taking better notes, your technical skills will shine.	You can ask a slightly absurd question and see how they respond. If it is negative, then you know they are using their power against you.	You could ask for a physical break in the negotiation. If this does not work, try to reframe.	I would bring it to their attention in a polite member and change the topic of conversation.
Respondent 5
Respondent 6	Never give the first number	To find a mutually beneficial agreement	Repeating the statement in your own words	I feel overwhelmed by the amount of work I am putting into this project. Would you mind meeting to review the distribution of the workload?	I am sorry for leaving the equipment dirty; however, I find it hurtful when you call me names	Ask open ended, probing questions	I see that you are doing amazing work, but I am concerned that that may not translate to someone else who is reviewing your work, which is why keeping good notes is important.	Remain confident	Bring in another thing to the equation (ie stonewalling against my salary, bringing in teaching less classes)	I feel that you are not taking this seriously, and would like to return to the problem
Respondent 7	I should know what I want and know my BATNA.	It means focusing on conflict resolution more for a mutually beneficial outcome. Basically not screwing each other over.	Could you tell me a little bit more about XYZ?	Hi ____, I really appreciate what you've done in the lab so far, and I think this project will be much more productive if we're both 100% in. What do you think we can do to help us both be fully engaged?	I apologize for rushing around last night and not doing my share of the work. I appreciate you letting me know this bothers you, and I'll really try hard to give myself a little more time to clean-up.	I need to make sure they aren't feeling like I'm attacking them. By making sure my comments aren't attacking and are more information giving, hopefully they can feel welcomed and help them to be engaged.	I would say something like Hey ____ you're showing great progress and really have a great grasp on all of these technical aspects. If I could offer a little advice though, I think one area of improvement that might really help you in the long run is to really focus on how you keep your journal. Could I show you my journal and what works for me, and maybe it might spark something in you that might…	Point out that this isn't a fair negotiation if they are using it against me, and suggest that we start negotiating with less important things.	Honestly, stonewall back. Suggest that nothing is going to progress if we don't work together and both be willing to negotiate.	I would say that this is a serious matter and state that if they can't take this seriously, then I'm going to give my suggestions and try to shift the conversation back to the issue at hand.
Respondent 8	Compromise		S: There has been alot going on with my project and I'm miserable. Q: I can see that you're stressed about your project. What can I do to help alleviate some of the stress?	I've been working on the side project and am having a hard time getting everything done and keep things moving. Do you have any time this week to help me?
Respondent 9	Prepare ahead of time; do your research. Know what you want, what you really, really want	separate the people from the problem and work to negotiate to for a common solution	I am interested in learning more about you got grants for your research. Can you tell me about the process?	This project is about 75% completed and we are nearing our deadline. We really need to band together to complete this last 25% so we can submit it. I'd like to map our our next steps together so we can do it. (map it out together). What do you need to be successful with this endeavor with me?	I am feeling overwhelmed and angry because none of the equipment I need is available. I feel like my work is suffering because of it.	I can see you are having a tough time right now. Why don't you think about what we've talked about so far and we will continue our conversation tomorrow at 10am. Does that work for you? (or can email a confirmation for another meeting)	Hi Charlie, I've noticed your ability to cut thin slices is amazing, but your lab notebook does not reflect what you are doing. So, no matter how great you are, nobody will know because your experiments will not be able to be replicated or you will have difficulty publishing your results later on. This is how I would like you to to keep your lab notebook from here on out (show example). I would l…	redirect	refocus on what is possible and return to your negotiation	Stop! Can we agree to not use insults and derogatory language? Can you tell me why you are feeling this way?
Respondent 10	Have estimates and a solid idea of everything that you need to have to be successful so you can make reasonable and mutually beneficial proposals	This means both parties working together to find the deal that benefits each equally	I understand how you would feel that way, can you tell me a bit more about what happened?	Over the course of this project, I feel as if I have been contributing more to it which has left me a bit frustrated. I know if we both put 100% towards this project it could be highly successful. Is there anything else going on that is distracting you from work? Or any doubts about the project as a whole?	I apologize I was forced to leave in a rush, but I do not appreciate the language that you used toward me. If I help you we have more than enough time to finish your experiments, is there something else you might be upset about?	Engage them in any way you can, try staying very broad and open-ended with questions to loosen them up or begin with a different topic and slowly guide the conversation toward where you want it to go	I have a one on one meeting with this student and show them examples of what poor notes can lead to. I also start doing weekly meetings requiring detailed presentation of work performed to force the need for quality notes.	Shift the focus from you to a third party, side with them but force them to explain their rationale to express your point. (Biden strategy)	Keep it open-ended and if its bad enough switch topics and come back later after other points have been negotiated maybe they will be more willing to engage	I am attempting to have a serious conversation about a matter I find important and I do not appreciate you taking this so lightly. This an important issue for all parties involved and we need to refocus this conversation in order to improve the situation
Respondent 11	Allow them to make an offer first, ask as many questions as you can. Don't sell yourself short and be confident.	Negotiation based on interest and getting a yes answer.	I am a research assistant working at WVU in a lab that investigates target therapy for cancer and I enjoy my work. Therapy for which type of cancer?	So I have set out a plan for these experiments and listed the steps, would you like to look over it and add anything else. We can also divide the work in which I could perform the experiments and you can analyze the data or would you like to divide the work another way?	I am sorry. I know this may have been stressful for you and since it bothers you, I will make sure to clean after myself from now on.	Ask them how they feel and what they think about what I said.	Explain that just like I am supervising and showing them steps of how to conduct experiments, they will have to do that as well. Keeping clean and clear notes would be helpful at that time to the new students and to themselves when explaining and demonstrating experimental procedures.	Prepare well. Understand what their goals are and be confident in yours but also be flexible at the same time.	Ask them what they are thinking right now and give them time and space to collect their thoughts and respond.	Tell them I am not personally attacking you, I am just trying to discuss this with you calmly.
Respondent 12	Prepare before hand. It is important to know all of the information possible before entering into the negotiation. Work out scenarios and things that the person you are negotiating with may say.	Working with the person I am negotiating with to come to an agreement. Try to be on the same team and solve a problem together. Be willing to concede where necessary in order to keep the negotiation fair.	I understand why you would feel the way you do and see your perspective.	I am so excited about our side project! The experiments and data have been providing really great results. Let me know when you are available we can discuss the project as well as work together to get it done. I am extremely confident that if we both work together this project can be really special.	I understand your frustration, and I am sorry about leaving the equipment dirty. I will be sure to take closer note of this in the future so it does not happen again.	I just want to let you know I am here to listen to you. I will not interrupt and I will do everything I can in order to resolve this issue with you.	I would start by complimenting their technical skills and then describe how none of that will matter unless data and procedures are documented properly. I would end the conversation with how much potential they have.	Be prepared for every scenario possible. Try and engage them with principled negotiation and turn the negotiation so you are working as a team trying to solve a problem together.	Ask open ended questions so they begin to talk.	I would call it out directly and say that it is not helpful. I would say how we are here in order to have a conversation and they more we can stay on task the better the outcome will be and the sooner the difficult conversation would be over.
Respondent 13	have a BATNA	I will focus in conflict management and compromise to come to a solution	"So let me summarize what i understand so far; since the results of the survey indicated a positive reaction from participants, our next step should go in the other direction, right?"	"Hi colleague, I just wanted to touch bases about our project. I think we would both be more productive if we divided up the work a little differently. we both want to get this project done, and i think if we come to an agreement on how to proceed forward and fully engage and stick to the plan, we'll be a more efficient team."	"I'm sorry i didn't clean up last night, perhaps we could get in the habit of letting each other know when we need certain equipment the other is using, to avoid this again in the future?"	ask gentle probing questions to try and find out what the problem REALLY is	you're doing a wonderful job in the lab, and i think a more organized notebook would allow you to be even more efficient.	redirect	reframe- turn the discussion to another issue or focus on the problem instead of the people	i would say that we are both mature adults who are very capable of coming to an agreement, can we please get back to the problem instead of attacking each other?
Respondent 14	Say I have something (skill, contact, etc.) that they don't have or know about.	Find something that is common ground for the two of us, make sure everyone walks away happy from the conversation.	How are you processing your tissue samples?	I can see that you might have fallen behind on some of your work, is there anything I can do to help you? I think if we work on it together we can both help each other finish this work faster.	I am sorry that I left the sink dirty, but this frustration seems like it may be coming from somewhere else. I'm sure if we had better communication I would have known you needed it for the morning.	Ask, "what are you thinking?" or "what is your opinion on this subject?"	I have noticed that your wet lab work is really good, to improve your lab work though I would suggest taking better notes so that you can really make an impact in lab.	Ask several questions, not necessarily undermining what they are doing, but showing how you can improve those processes.	Try to reframe the question or statement so that it sounds different but has similar meaning.	I'd appreciate if we have a productive conversation so that we may solve this problem, not create more.
Respondent 15
Respondent 16
Respondent 17
Respondent 18	I can do my research on the company and try to contact the most recently hired employees in my particular position. I could discuss with them their offers and ask if they had any advice. I could try to learn what professional information is pertinent so I could highlight those areas to demonstrate why they want me and give me some leverage. If I am well trained in XYZ and they need an individual …	When involved in principled negotiation, I need to remember my goal is not to reach an agreement, but instead, my goal is to reach a deal that would make me better off than my best alternative to a negotiated agreement (BATNA). Additionally, in principled negotiation, I want to separate people and their emotions from the issue at hand. Or rather I want to focus on the problem and try to have both…	I understand you are not happy with your new position in the company. What changes could they make to improve your outlook?	Bobby, I was able to finish the first part of the experiment and quantified the data. I believe this side project has great potential for both of us, and I need you to complete the second part of the experiment. We can review the data together at your earliest convenience.	Woah, I understand that you are upset about the lab being in a disarray, but that does not give you the right to insult me. I will make sure in the future to have the equipment cleaned, or notify you if something comes up and I have to leave it dirty.	I could ask the colleague if they agree or understand my perspective. I could also reaffirm to them that I am open to discussion. If they continue to be silent, then I will ask if they would like a meditator to be present.	Your technical skills are fantastic Andrew, and I believe taking notes on a computer would improve your accuracy.	Before negotiating against power I would make sure to have all of the facts and paperwork with me. If the person used that power I would try to pivot the conversation to an aspect that I was stronger. If the relationship matters more than the negotiation I might let them have their "power trip" if it cost me nothing.	It is foolish to attack a stonewall defense head on it is better to go around, over, or under.	I understand that you are using sarcasm as a defense mechanism, but I am not trying to attack you. I would hope, as a fellow colleague, you would treat me with such dignity as well. Now, let us discuss the issue at hand so we can improve our work relations and productivity.
Respondent 19	Know what you want to get out of the negotiation before you enter it. Do the research and be able to back what you are asking for.	It is negotiation that is about the interests of both parties. It coming to an agreement that benefits both people.	I appreciate the time that you have taken to meet with me today, and I understand how busy the end of the semester is.	I know that you may have a lot going on outside of this project, but I don't think the project is being as productive as it should be. I would really like your help and engagement for the project so that we can get the best possible outcome for both of us. If the project isn't successful, the time that we have spent on it will be wasted.	I'm really sorry that you feel this way, but I really don't think that I always do this. I make sure that my stuff is cleaned up before leaving. I will clean those things now that way you can use them.	Re-engage them. Possibly take a few minutes break, or start talking about something that you know they are passionate about.	I am really impressed with your technical skills, but I need you to try to work on your notekeeping			That was a very hurtful comment, we should try to stay away from comments like that so we can come to an agreeemnt.
Respondent 20	Look for a batna See their position, and make it personal to where they need you more than you need them	trying to find a win-win instead of a lose-lose	So, you stated that you are having issues in the lab. Is it related to the work hours or just frustration with the data?	Hey, colleague, I noticed that you aren't in the lab as much. Is there something going on? Can we meet sometime this week to talk about our next steps for the lab?	I'm sorry, I had a good reason to leave without cleaning it. I understand you are frustrated but there is no reason to attack me. We are both adults trying to fix this problem together.	Reframe and give them time to think	Hey, do you want to come over to my bench and look at my notes? I tried to read yours but I must have been a little confused. We can talk about this!	Research and provide yourself with difficult arguments	Reframe and ask open-ended questions.	Name, I understand you are frustrated. My emotions are high as well. Lets take a minute to both calm down and regroup our this discussion.
Respondent 21	I think that just being educated about the process will do that. Along with that we need to know the minimum we want and usually allow them to say a number salary wise first.	This means we will try and find an outcome that works for everyone.	Hey Sarah I remember last week you were talking about how you did not know how to run a gel. I am about to run one and was wondering if you would want to join me?	Hey Joe. I was wondering if you would have some time or we can make a plan to sit down and talk about this project. I am struggling with some of the planning and execution of the experiments and thought that maybe we could sit down and find a course of action that helps us to share this portion of the workload.	I am sorry that I left the equipment in the sink but I do not think that I am a pig. I was in the lab late last night and did not expect anyone in so early this morning. In the future I will clean my equipment up after use.	I know that this topic may be tough to talk about but I am here to listen to what you have to say.	I have noticed that you have great skills in the lab however, the notes you take do not match your technical skills. I know that keeping a lab notebook can be confusing so would you like me to walk you through how to make an entry?	One way is a strong BANTA.	Would you like to take a break and we can begin this conversation again in 5 minutes?	I would make sure to repeat the name that I was called so that I have surfaced it.
Respondent 22	Have some BATMA	Use facts and logic and use my own ideas when negotiating	" You mentioned you like pizza, do you have any favorite toppings?"	I would start off by letting my coworker know that I want to be successful just as them. Then I would say that I felt tired and burned out because I've been doing a lot of work and politely encourage them to join me.	" I know you feel frustrated with messy lab spaces just like me, I'm sorry for leaving ti mess, I'll be better about this in the future"	I would say "I notice you're silent and I'm wondering what you're thinking about so I can see things from your perspective"	I would show them my lab notes and emphasize how keeping it nice and organize helps me perform better and hopefully that will rub off on them	Use facts and logic	Rephrase the argument or move on.	" I noticed you called me X, at the moment that isn't relevant to our discussion and I'd like to stay on our discussion"
Respondent 23	Know your BATNA, understand the other side's alternatives as well	?	Active listening can be demonstrated by clearly listening, and asking follow-up questions.	"Hey, I'm glad that we're working together, and I think I have some ideas for how we might balance the workload better"	"It's clear that you are very upset about this. Could we have a conversation about lab cleanup responsibilities, so that we can all be on the same page?"	?	"I'm really glad you've made so much progress in your research techniques, and I think writing more detailed notes would help with our future research"	Knowing what powers the person you're negotiating with actually has	Change the subject to something else	Ask them to repeat what they said
Respondent 24	Research	I have done my research and am ready to justify	I understand that you feel this way. Do you want to talk about why you feel that way?	Hey. I know it's a busy time of year and you're under a lot of stress lately, but I wanted to check in and make sure everything is okay. I feel like I've been carrying most of the weight of this project.	I'm sorry if I caused an inconvenience. Something came up, and I had to rush out of the lab. I was going to clean them before you got in, but you came in earlier than usual today.	Reengage them by phrasing the issue in a different way	I know you're new at this, so if you want I can help teach you how to keep notes that are standard for this lab.	Put yourself in their shoes	Ask open ended questions	I feel like this isn't solving the issue. I really feel like this is an important discussion because it involves both of our careers. How do you feel about the topic?
Respondent 25	Come in with information. Knowing where you stand and where the other person stands.	It means that there is a give and take. The negotiation should never be one sided.	Can you elaborate on that?	It seems like we haven't been working evenly on this project. I feel like you are not fully engaged. I know you have a lot going on in your life but would you like to take some time and workout ways we can share the responsibility more evenly?	I'm sorry I left the equipment dirty, I would also rather that you bring me this in a more constructive way. Maybe " Hey, I need this and you left it dirty, could you clean it and, in the future, make sure everything is squared away before you leave?"	Ask what they are thinking about and see if you can help them through	Your work is excellent but I am having trouble knowing what you did from reading your notes, could you elaborate on them?	Listen to the other side and build trust.	Ask to talk about the subject they are resisting and say then negotiation is not complete until all topics are covered.	Let's take a minute and calm down before we continue
Respondent 26	Increase your BATNA		I just want to confirm that you are feeling a, b, and c, is that right?	How are you feeling about the project so far? Do you feel like you have been able to contribute fully? If not, what things can we change in order to set us up for success?	Refocus on the problem. Apologize for leaving it there, say it won't happen again. Say you don't think either of us are pigs, but lets fix the problem so that it doesn't cause any more frustration.	Give them a moment. If they don't say anything, ask what is on their mind. If they don't want to talk, do not force it and come back later.	Point out the problem, making sure to emphasize the great technical skills. Use an "and also" statement when bringing up the notes.	Prepare, prepare, prepare.	Ask if it would be productive if I also stonewalled, and convince them that it is unhelpful if either one of us stonewalled.	Use humor: "Well, I've been called a pig before in other contexts, but I can see how it wouldn't be much of an attribute here. What can we do to fix the issue at hand, though, which I may have more luck changing?
