# Supplementary material for: Introducing conflict resolution and negotiation training into a biomedical sciences graduate curriculum
Source: BMC Med Educ. 2022 Jun 2;22:419. doi: 10.1186/s12909-022-03494-5 (PMC9159771; doi:10.1186/s12909-022-03494-5)
Supplement: Supplementary file 6 — Additional file 6. [file 12909_2022_3494_MOESM6_ESM.csv]

Respondent	Q1. I have used concepts from conflict resolution/negotiation in my professional and/or personal in...	Q2. What concepts from these sessions did you use?	Q3. I have observed situations where the use of concepts from conflict resolution/negotiation would...	Q4. What concepts from these sessions do you think would have been beneficial in that/those situati...	Q5. In the future, I intend to use skills from the conflict resolution/negotiation sessions in my i...	Q6. What concepts do you think will be useful to you in future?
Respondent 1	1. Yes	Being proactive in preventing conflicts by knowing both sides.	1. Yes	Misunderstandings between PI and their PhD student over timelines.	1. Yes	Negotiations
Respondent 2	1. Yes	Listening to the partner, 'I understand you' thing, ask open-ended questions	1. Yes	Negotiations skills (aggressive/easy), how important preparations	1. Yes	All from the above, others may be used subconsciously.
Respondent 3	2. No	N/A	1. Yes	Understanding the other person's goals/views	1. Yes	Being patient, understanding, and understanding there are different views/goals
Respondent 4	2. No		1. Yes	Remaining calm and not placing blame	1. Yes	All of them
Respondent 5	2. No		1. Yes		1. Yes
Respondent 6	1. Yes	find a common ground	1. Yes	find a common ground	1. Yes
Respondent 7	1. Yes	General notes and tactics on negotiation and meetings.	1. Yes	Conflict resolution for minute disagreements in lab or talking with someone who is overwhelmed and stressed out.	1. Yes	Both of the skills I mentioned above are useful on a weekly or even daily basis.
Respondent 8	1. Yes	focusing on events/ issues rather than persons	1. Yes 2. No	reframing in response to anger	1. Yes	everything honestly
Respondent 9	2. No		1. Yes	Slowing down the conversation and finding compromises or similarities	1. Yes	Knowing when to stop is always good, we all must learn when to stop and ask if it is worth it
Respondent 10	2. No		2. No		1. Yes
Respondent 11	2. No	none	1. Yes	all	2. No	few conflict resolution/negotiation sessions are going to do anything but make me more likely to develop conflict out of frustration. I need to learn to take things less personally and not get worked up over things in which i currently do. Self development, not forcing me to roleplay in front of classmates.
Respondent 12	2. No		1. Yes	I think just the way that we learned to address problems in general is very helpful in some situations	1. Yes	I think I will use negotiation skills as well as a variety of the skills to help address workplace problems
Respondent 13	1. Yes	Many of them	1. Yes
Respondent 14	2. No		2. No		1. Yes 2. No
Respondent 15	1. Yes		1. Yes		1. Yes
Respondent 16	1. Yes	principled negotiation, crucial conversations, and conflict resolution (i.e. a gentle sarcastic event)	1. Yes	responding to microaggressions and negotiations	1. Yes	conflict resolution, crucial conversations, negotiations, how to give a talk, and communicating with non-experts.
Respondent 17	1. Yes		1. Yes		1. Yes
Respondent 18	1. Yes		1. Yes		1. Yes
