# Supplementary material for: Introducing conflict resolution and negotiation training into a biomedical sciences graduate curriculum
Source: BMC Med Educ. 2022 Jun 2;22:419. doi: 10.1186/s12909-022-03494-5 (PMC9159771; doi:10.1186/s12909-022-03494-5)
Supplement: Supplementary file 9 — Additional file 9. [file 12909_2022_3494_MOESM9_ESM.csv]

	Q1. The sessions provided me with new information about conflict resolution	Q2. The role playing activities helped me prepare for conflict resolution.	Q3. This course has provided me the opportunity to reflect on my personal approach to conflict.	Q4. This course has provided me insight into how others might approach conflict.	Q5. This course has provided me with strategies that I will try to use to resolve conflict at work/...
Strongly agree	1	1	3	1	1
Agree	3	3	2	3	3
Neither agree nor disagree	0	1	0	1	1
Disagree	1	0	0	0	0
Strongly disagree	0	0	0	0	0
Q1. The sessions provided me with new information about conflict resolution
Q2. The role playing activities helped me prepare for conflict resolution.
Q3. This course has provided me the opportunity to reflect on my personal approach to conflict.
Q4. This course has provided me insight into how others might approach conflict.
Q5. This course has provided me with strategies that I will try to use to resolve conflict at work/...
Individual responses are not available for this survey.
Aggegrated data, e.g. how many strongly agreed with a statement, is shown.
