# Supplementary material for: Introducing conflict resolution and negotiation training into a biomedical sciences graduate curriculum
Source: BMC Med Educ. 2022 Jun 2;22:419. doi: 10.1186/s12909-022-03494-5 (PMC9159771; doi:10.1186/s12909-022-03494-5)
Supplement: Supplementary file 10 — Additional file 10. [file 12909_2022_3494_MOESM10_ESM.csv]

	Q1. I have used concepts from conflict resolution/negotiation in my professional and/or personal in...	Q2. What concepts from these sessions did you use?	Q3. I have observed situations where the use of concepts from conflict resolution/negotiation would...	Q4. What concepts from these sessions do you think would have been beneficial in that/those situati...	Q5. In future, I intend to use skills from the conflict resolution/negotiation sessions in my inter...	Q6. What concepts do you think will be useful to you in future?
Respondent 1	1. Yes	Advice I got during the individual practice session. It was to not compromise as quickly and continue to stand my ground.	1. Yes	Knowing what to say when I observe two other people arguing to try to help diffuse the situation.	1. Yes	Curbing my emotions
Respondent 2	1. Yes	When we practiced rational interactions with PIs when we were met with resistance and/or emotionally attacked in a work meeting, and bringing the conversation back to the science.	1. Yes	Being prepared to take and keep control of the direction of a committee meeting, despite PI's wishes.	1. Yes	Practicing potential conflicts to find solutions. Using failed conflicts to better prepare for future conflict resolution.
Respondent 3	1. Yes	Visualizing the confrontation	1. Yes	having a plan being professional scheduling a meeting with the person who you have conflict with	1. Yes	All concepts of conflict resolution are useful and necessary for successful resolution
Respondent 4	1. Yes	Thomas-Kilman concept - Five responses to conflicts	1. Yes	Applied the steps for effective communication	1. Yes	The 5 methods of turning a conflict into a collaboration
Respondent 5	2. No	I haven't yet, I've seen situations where it could benefit coworkers	1. Yes	They concepts regarding boss worker negotiations, I haven't had very many conflicts since the class	1. Yes	I think in the long run negation on jobs and benefits in the future
Respondent 6	1. Yes	Win-win discussion	1. Yes	Avoid negotiation in the research forum or in public focus to solve the problem and not to take the criticism personally	1. Yes	Based on the situation, but probably express how my view will benefit the research and the mentor
Respondent 7	1. Yes	I have used the concept of saying I and me during an argument instead of you.	1. Yes	I think the concept of stopping and thinking before speaking and saying I and me instead of you would have been beneficial in arguments I have witnessed between my boss and our lab technician.	1. Yes	I will use the concepts of stopping and thinking before speaking and saying I and me instead of you in future arguments.
Respondent 8	1. Yes	Dialogue about needs and wants. Help other people and myself understand our own interests.	1. Yes	Identify what?s really important. Honest sharing of information.	1. Yes	Identify what?s really important.
Respondent 9	1. Yes	Trying to be calm in conflict situations and not responding in the heat of the moment	1. Yes	Putting forward your points/opinions without losing calm Trying to understand where the other person is coming from	1. Yes	Voicing your opinion/thoughts in a way that doesnt come across as stand offish as to escalate the situation Coming to a middle ground whereby both parties can be in agreement
